# Supplementary material for: Differential Expression of miRNAs in Hypoxia (“HypoxamiRs”) in Three Canine High-Grade Glioma Cell Lines
Source: Front Vet Sci. 2020 Feb 28;7:104. doi: 10.3389/fvets.2020.00104 (PMC7093022; doi:10.3389/fvets.2020.00104)
Supplement: Supplementary file 2 [file Table_2.xlsx]

## Sheet: Sheet1
Panther pathway analysis of genes targeted by miRs differentially regulated in hypoxia in all three canine glioma cell lines in hypoxia
Wnt signaling pathway (P00057)	16
Apoptosis signaling pathway (P00006)	14
FGF signaling pathway (P00021)	14
Gonadotropin-releasing hormone receptor pathway (P06664)	14
Huntington disease (P00029)	14
Inflammation mediated by chemokine and cytokine signaling pathway (P00031)	14
Muscarinic acetylcholine receptor 1 and 3 signaling pathway (P00042)	14
P53 pathway feedback loops 1and2 (P04392)	14
Alzheimer disease-presenilin pathway (P00004)	13
Angiogenesis (P00005)	13
Axon guidance mediated by semaphorins (P00007)	13
EGF receptor signaling pathway (P00018)	13
TGF-beta signaling pathway (P00052)	13
Heterotrimeric G-protein signaling pathway-Gi alpha and Gs alpha mediated pathway (P00026)	12
Integrin signalling pathway (P00034)	12
PDGF signaling pathway (P00047)	12
Beta2 adrenergic receptor signaling pathway (P04378)	11
CCKR signaling map (P06959)	11
Ionotropic glutamate receptor pathway (P00037)	11
Metabotropic glutamate receptor group III pathway (P00039)	11
p53 pathway (P00059)	11
VEGF signaling pathway (P00056)	11
5HT2 type receptor mediated signaling pathway (P04374)	10
Cadherin signaling pathway (P00012)	10
Heterotrimeric G-protein signaling pathway-Gq alpha and Go alpha mediated pathway (P00027)	10
Insulin/IGF pathway-protein kinase B signaling cascade (P00033)	10
Oxytocin receptor mediated signaling pathway (P04391)	10
p38 MAPK pathway (P05918)	10
Parkinson disease (P00049)	10
Ras Pathway (P04393)	10
Thyrotropin-releasing hormone receptor signaling pathway (P04394)	10
Ubiquitin proteasome pathway (P00060)	10
Alzheimer disease-amyloid secretase pathway (P00003)	9
Cytoskeletal regulation by Rho GTPase (P00016)	9
Endothelin signaling pathway (P00019)	9
Insulin/IGF pathway-mitogen activated protein kinase kinase/MAP kinase cascade (P00032)	9
PI3 kinase pathway (P00048)	9
Axon guidance mediated by netrin (P00009)	8
B cell activation (P00010)	8
Transcription regulation by bZIP transcription factor (P00055)	8
Beta1 adrenergic receptor signaling pathway (P04377)	7
Enkephalin release (P05913)	7
Histamine H1 receptor mediated signaling pathway (P04385)	7
Interleukin signaling pathway (P00036)	7
Metabotropic glutamate receptor group II pathway (P00041)	7
Nicotinic acetylcholine receptor signaling pathway (P00044)	7
Oxidative stress response (P00046)	7
T cell activation (P00053)	7
5HT1 type receptor mediated signaling pathway (P04373)	6
Alpha adrenergic receptor signaling pathway (P00002)	6
Circadian clock system (P00015)	6
Dopamine receptor mediated signaling pathway (P05912)	6
GABA-B receptor II signaling (P05731)	6
Metabotropic glutamate receptor group I pathway (P00041)	6
Notch signaling pathway (P00045)	6
Opioid prodynorphin pathway (P05916)	6
Opioid proopiomelanocortin pathway (P05917)	6
p53 pathway by glucose deprivation (P04397)	6
Synaptic vesicle trafficking (P05734)	6
Adrenaline and noradrenaline biosynthesis (P00001)	5
Interferon-gamma signaling pathway (P00035)	5
Opioid proenkephalin pathway (P05915)	5
Vasopressin synthesis (P04395)	5
5HT4 type receptor mediated signaling pathway (P04376)	4
Angiotensin II-stimulated signaling through G proteins and beta-arrestin (P05911)	4
Beta3 adrenergic receptor signaling pathway (P04379)	4
Cortocotropin releasing factor receptor signaling pathway (P04380)	4
De novo purine biosynthesis (P02738)	4
Endogenous cannabinoid signaling (P05730)	4
FAS signaling pathway (P00020)	4
Hedgehog signaling pathway (P00025)	4
Heterotrimeric G-protein signaling pathway-rod outer segment phototransduction (P00028)	4
Hypoxia response via HIF activation (P00030)	4
N-acetylglucosamine metabolism (P02756)	4
Ornithine degradation (P02758)	4
Pyrimidine Metabolism (P02771)	4
TCA cycle (P00051)	4
Gamma-aminobutyric acid synthesis (P04384)	3
General transcription by RNA polymerase I (P00022)	3
General transcription regulation (P00023)	3
Glycolysis (P00024)	3
Histamine H2 receptor mediated signaling pathway (P04386)	3
Nicotine pharmacodynamics pathway (P06587)	3
Plasminogen activating cascade (P00050)	3
Toll receptor signaling pathway (P00054)	3
5HT3 type receptor mediated signaling pathway (P04375)	2
Androgen/estrogene/progesterone biosynthesis (P02727)	2
Cell cycle (P00013)	2
De novo pyrimidine deoxyribonucleotide biosynthesis (P02739)	2
DNA replication (P00017)	2
Heme biosynthesis (P02746)	2
JAK/STAT signaling pathway (P00038)	2
Pentose phosphate pathway (P02762)	2
Purine metabolism (P02769)	2
2-arachidonoylglycerol biosynthesis (P05726)	1
5-Hydroxytryptamine degredation (P04372)	1
Activin beta signaling pathway (P06210)	1
ALP23B signaling pathway (P06209)	1
Aminobutyrate degradation (P02726)	1
Blood coagulation (P00011)	1
BMP/activin signaling pathway-drosophila (P06211)	1
Coenzyme A biosynthesis (P02736)	1
De novo pyrimidine ribonucleotides biosythesis (P02740)	1
DPP signaling pathway (P06213)	1
DPP-SCW signaling pathway (P06212)	1
Fructose galactose metabolism (P02744)	1
GBB signaling pathway (P06214)	1
Histidine biosynthesis (P02747)	1
Methylcitrate cycle (P02754)	1
MYO signaling pathway (P06215)	1
O-antigen biosynthesis (P02757)	1
Pyridoxal-5-phosphate biosynthesis (P02759)	1
Pyruvate metabolism (P02772)	1
SCW signaling pathway (P06216)	1
Tetrahydrofolate biosynthesis (P02742)	1
Toll pathway-drosophila (P06217)	1
Tyrosine biosynthesis (P02784)	1
Vitamin B6 metabolism (P02787)	1
Xanthine and guanine salvage pathway (P02788)	1
