# Supplementary material for: Differential Expression of miRNAs in Hypoxia (“HypoxamiRs”) in Three Canine High-Grade Glioma Cell Lines
Source: Front Vet Sci. 2020 Feb 28;7:104. doi: 10.3389/fvets.2020.00104 (PMC7093022; doi:10.3389/fvets.2020.00104)
Supplement: Supplementary file 3 [file Table_3.xlsx]

## Sheet: Sheet1
Network Analyst pathway analysis of genes targeted by miRs differentially regulated in hypoxia in all three canine glioma cell lines in hypoxia
miR-1-3p	miR-122-5p	miR-134-5p	miR-183-5p	miR-193a-5p	miR-204-5p	miR-210-3p	miR-215-5p	miR-216b-5p	miR-323a-3p	miR-379-5p	miR-381-3p	miR-382-3p	miR-410-3p	miR-421	miR-485-5p	miR-494-3p	miR 543
HACD3	HNRNPU	PPP1R7	PFN2	BLID	TCF12	IGF2	NIPAL1	WDR12	SGK1	TXLNG	ARID4B	UBR3	NUMB	TOMM70	KCNB1	FAM169A	FBXO34
SLC44A1	CPEB1	KIAA0040	KCNK10	DSG1	SLC37A3	ISCU	BHLHE22	PDHA2	FLRT3	MTMR2	TUT4	METAP1	NDFIP2	MBD2	PLXNA4	SLC1A2	TBC1D1
MMD	CD40LG	ZMAT5	MEF2C	ZNRD1	RAB22A	GALR2	PRKD3	SMAD1	SPTY2D1	EIF4G2	GTF2A1	PDIA5	TRPC1	ZC3H12C	PHTF2	AGAP1	DMXL2
PAX7	ZNF827	RAB27A	FOXN2	ACVR1	ANKRD13A	KMT2D	RPAP2	GAD1	PUM1	ELMOD2	RAB11FIP2	TRIM55	TENT5A	ATAD2B	GPN3	SOCS6	ONECUT2
GJA1	ANKRD13C	TESMIN	GNG5	CLCA2	HOOK3	AIFM3	LPAR4	LIMA1	HP1BP3	MCTP2	NR3C1	SEPSECS	TBX4	TBC1D30	SLC36A3	ARHGAP5	NWD2
TAGLN2	GYS1	CCDC77	UNC13B	CEP57	ZCCHC24	FGFRL1	ZEB2	TMEM161B	TNFSF13B	SEMA3A	ATAD5	SCML1	CREBZF	PRKAA2	MSI2	AKAP8	MAPK1
TNKS2	RANBP3L	SLC25A5	SLAIN1	CXorf67	PTPRD	NDUFA4	CXCL2	DCUN1D4	IGSF3	FZD4	ANK3	CDC5L	PRDM11	GALNT3	OGT	INSYN2	GPCPD1
CPED1	SLC52A2	MBNL1	STC1	TRAT1	C2orf68	MID1IP1	EREG	CCDC50	ATP11A	LZTS3	NR5A2	PARD6B	STARD13	ZBTB11	ADAMTSL5	HMGCS1	LIFR
CDK14	MYO9A	RMND5A	SREK1IP1	YTHDF1	AP1S2	BDNF	IFI44L	ZNF148	PCDH8	OGN	NBEA	SAE1	ATRX	VSX1	ZBTB39	BCAP29	KLHL5
SMIM14	WDR47	KRAS	ATP2B4	DCLK1	FBN2	RUNX3	WDR44	HK2	APPL1	RAB30	PCDH8	IFT74	TMEM108	HOPX	CKS1B	STXBP5	PER3
XPO6	GABRA3	SDC3	L3MBTL3	KDELR3	CREB5	SHISAL2B	PABPC4	IGSF11	LRRN1	PITPNM3	MAST4	KLHL29	TMEM106B	CFAP206	APLP2	STT3B	ANO5
GLCCI1	TBC1D10B	TOMM7	POLR1C	DMRT2	NBR1	DENND6A	WNK1	NPAS2	ADGRL3	SMAP1	TAOK1	GABARAPL2	PDE4B	TNKS2	GPI	ATP8A1	ZBTB43
SS18	SEC22C	XCL1	TMPO	SLC4A10	NR3C1	GIT2	RAB2A	USO1	FAM135A	SDE2	EGFL6	MEX3C	CREB5	NCKAP1	UPF2	KMT2A	PLAG1
TWF1	RABL6	GRIK2	MAL2	DSCAML1	SPRED1		DYRK3	WWOX	EIF1	ZBTB26	USP25	FCGR3A	ZBTB44	SCGB2A1	CNKSR3	SLC46A3	IL1A
SNX2	P4HA1	ZFPM2	FRMD6	DDX58	HGSNAT		SCN3A	APBB2	AGPS	NRARP	PUM2	NAA35	RAB11FIP2	SGIP1	ZNF474	PITX2	SLC38A4
SLC39A10	ADSS	NUP98	PSEN2	NETO2	MGAT3		CAMSAP2	INSYN2	CUL2	GALNT15	TRIM63	FCGR3B	AFF4	NR1H4	ADIPOR2	PTEN	STT3B
PDIK1L	CLIC5	USP9X	ITGB1	DGKK	MLXIP		ATF1	TMEM199	PDE4B	ESRP1	USP1	G2E3	ZZZ3	ZNF619	ST3GAL1	PRTG	OSBPL8
ZNF281	UBXN7	LVRN	CSMD1	DHX34	EXOC6B		OSBPL10	SCHIP1	ULK2	ZCCHC2	CNOT6L	HIPK3	GUCY1A2	STRN3	PPARGC1A	ROCK1	GOLGA6L4
PHAX	CS	BNC2	PCK2	SLC30A5	ITPR1		MCPH1	PRDM2	ZZZ3	DNAJC30	EMP2	HELQ	RGMB	JPH1	TMEM86A	MAP4	FMNL2
KCNIP3	SLCO5A1	C1orf115	VDAC1	UBE2D2	FAM126A		ANAPC10	LCOR	PPFIBP1	UBE2E3	PTBP3	C2CD6	BAZ2B	SYT14	RBM4B	RWDD4	ST6GALNAC3
SULF1	IGSF5	CEP85L	ATF2	ZNHIT6	EPHB6		TMPO	SREK1IP1	ZNF148	MDM2	ACTR3	CYP2C8	FAM200B	RAB30	TMEM99	TMEM154	TNFSF11
TPPP	RAVER1	RHOQ	CEP170B	WARS	SOX14		FRMD4B	MCM4	KCNQ5	LINGO2	TMEM132B	DLEU7	RORA	BLOC1S6	RPRD2	DENND6A	ZFHX4
GPR137C	CD320	CLDN16	ICA1	USO1	FRS2		MTMR4	IQCJ-SCHIP1	PBX3	NHLRC3	GPR37	BTRC	VEGFA	RUNX1T1	CERS6	PDS5B	YTHDC1
TMCC1	PIP4K2A	ANKRD50	TMEM184C	PAPPA	SOX11		NSF	RAP1B	GAD1	GDF6	MED14	POTEF	ARID2	HMG20A	POLE	NOVA1	LMO1
BDNF	FUNDC2	KRT12	SOCS6	CDADC1	PPM1K		NKAIN2	CNTN3	TBL1XR1	TLCD2	HOXA9	TMEM68	PCDH8	DNAJC27	CLDN12	SLC25A40	PRTG
UNC119B	CCDC186	TCHP	MTERF2	MRPL35	VWA8		PCDH9	GTF3C3	FBXO28	NR6A1	LRP6	DDX46	G2E3	ARID4B	GLIS3	TMEM135	MTF2
UTRN	MYOCD	GYPE	NCK2	ZSCAN32	B3GNT5		UTP25	GBP5	RICTOR	MTO1	KLF4	ZNF148	KIAA0825	TESK2	STX5	NADK	DYNC1LI2
NFATC3	DNAH2	OSMR	BIRC6	NET1	DNAJC13		ARFGEF1	TPM3	SBNO1	CXCL11	DGKH	FAR1	CACNB4	ANKRD17	ARSD	PRKAR1A	FIGN
CEBPZ	KCNN3	TCF21	DEPDC5	CEBPG	RAB10		PCDH7	VAPA	ARL1	PPP4R1	ZFPM2	RAP1GDS1	PSME4	CHST9	DNAJC5G	KAT6A	LRRC8D
G6PD	FLNB	MOSPD1	AMIGO2	C18orf25	EVC2		ZBTB34	PWP1	NFYB	RAD18	MRS2	NFYB	LCORL	FAM214A	KIAA1328	RUBCNL	PRKG1
SLC10A7	DICER1	COPS6	ZNF197	TIPARP	SLC16A6		DNAH5	ENC1	ENOX1	KNG1	KIF11	LOC388282	SMAD7	AFF4	RBM4	ZFHX3	WASL
MMD2	MECOM	GLDN	PTPN4	CASTOR3	WWC3		PDP1	NEUROG2	PRPF4B	CCDC88A	GPR34	SORCS3	KAT6A	CTDSPL2	DPAGT1	RBM4B	GOLGA8J
CORO1C	SPRY2	REPS1	SRSF2	PLCG2	ACSL4		CRYBG3	SLC33A1	RAB3GAP2	VGLL3	BARD1	ALG2	PPP6R1	GCNT1	EPB41L4A	TGIF1	GOLGA8H
CAAP1	SLC7A14	ZNF711	TTC7B	SF3A3	FOXC1		SRSF6	KCNT2	ARF1	MAP3K2	NECTIN1	PAFAH2	PBRM1	PPP2R2C	SOGA1	TSHR	GOLGA8M
KAT6A	NOL4L	NSUN5	KCNK2	DNTTIP2	RHOBTB3		TMLHE	CASK	HIPK1	DNAJC18	GPR65	POTEM	ACADSB	ACSL3	TMEM132D	RFX7	IKZF5
LRRC8A	CTDNEP1	CLCC1	CTDSPL	SPRY4	MTMR7		STX7	PRLR	UBE2K	TMLHE	RICTOR	AZIN1	RC3H2	CLEC1A	LDLRAD3	RDH10	RBM46
FAM102A	RBL1	PRLR	IDH2	ARHGEF11	TNRC6B		CCNT2	THAP6	UBAP2	FAM76A	B3GNT2	ZFC3H1	OR2L13	C6orf106	CCN2	GGNBP2	SCG2
C5orf51	MIPOL1	ZNF28	RABGAP1L	CYTH3	RSPO4		ARL2BP	FAM131B	AUTS2	SMAD9	SCAI	NET1	NHLH2	TMEM202	RAB8B	SOCS5	GOLGA8O
ADAR	TRPM1	SYNM	EZR	GRIK5	SAMD5		FNDC3B	CDR2L	PLPPR5	TNRC6B	RIMKLB	MRPL11	ASB15	MMP8	NUCB1	STXBP6	GVQW2
FAM168A	HECTD3	MMRN1	XPNPEP3	ARPP21	XRN1		PREPL	NCOA3	TMEFF2	SGPP1	CDK19	SMN1	ZSWIM6	GAREM1	CYREN	PROS1	NR3C1
AP1G1	CTNNA3	SLC30A4	AP3M1	CHTF8	RIMS2		CXCR5	CFAP298	GGNBP2	METTL4	KIAA0408	SMN2	TEX14	FOXC1	TAOK1	UGT2B17	TCERG1
NXT2	PDK4	ACSBG1	GJA3	PEX11A	NCOA7			SLC50A1	RAP1GAP2	ZNF582	SNAPC1	AHCYL1	COL15A1	ZSCAN4	FAM168A	PGAP1	RBM47
TRAPPC3	RBM43	NT5E	DAAM1	CNBD2	TMOD3			NKAPD1	KRAS	CFAP300	ZFY	ARL14	PLXNA2	KHDC3L	FRMD5	UTP15	UBE2W
KIF2A	FKBP5	SLC4A4	RBMS1	ARID1B	GCNT2			PXN	SH3GL3	PEX11B	FYTTD1	DENND5B	SP1	AKR1D1	MEOX1	TMED2	GOLGA8R
PDCD4	CUX1	PDCD7	TAOK1		RIOK1			BCL2L11	USP42	SVOPL	ADGRG2	MOSPD1	ETS1	KIAA2026	TMC8	EMSY	GOLGA8N
PAX3	OCLN	CLEC1A	RCN2		KLF12			CASP10	PLPP2	TMED3	CEMIP2	NDUFC2	ATP8B2	PACRG	EFR3B	SRFBP1	CYB5R4
PDCD10	GNPDA2	CEP41	ACVR2B		ACER3			CLDN16	CA2	ROR1	PAN3	NOTUM	RC3H1	NIPBL	FABP7	TFPI	GOLGA8K
FOXP1	VAMP3	RIMS2	CELF2		IL7R			TBL1XR1	MAP3K2	PLEKHG2	WIPI1	PRRX1	SNTG1	SFMBT1	GLCE	UNC80	ABHD13
GPD2	GIT1	PLCH1	SPC25		PRRX1			ANKRD42	MKLN1		GRM8	MID1IP1	ELAVL4	MPV17	HIF3A	GPR158	ADAM9
SPRED1	C21orf62	CRY1	DGKH		KXD1			HLF	LAMC1		RABGGTB	TRIM8	NETO1	REPS2	TMEM214	BMPR2	OSBPL3
MCHR1	RBM47	ITGB1	IPPK		AP1S3			ARFIP1	NIPBL		CEPT1	RAD51B	VPS13C	RTTN	MELTF	MFAP3L	GHITM
CD2AP	G6PD	MBD4	RPS6KA3		DLG5			LRP8	GNAI1		PSD3	NSUN6	TSHZ2	CASP3	LRRC7	B3GALT2	SS18L1
CBL	CA10	SLC25A34	PKD2		NAA40			IKZF2	BRI3		MARK1	IDE	RP2	GAN	UNC119B	CNOT6L	PIAS1
TMEM243	CCNG1	ZNF561	MAP3K4		SIRT1			FAM151B	RORA		KPNA3	CROT	MAGI3	SP3	MGAT5B	GABRA1	PLEKHA8
EIF4E	ADGRB2	RELT	DGCR2		SEC24D			ISCA1	CDC42BPA		CEP76	ATP1B4	CCSER1	ANKS1B	SGPL1	UBE2L6	CTDSPL
ANKRD29	MOSPD1	SLC5A1	KLHL24		ESRRG			PCMTD1	DAB2IP		ANO4	NOVA1	ASZ1	VAPA	SPTB	PDE4B	LOC728392
MAP4K3	SMYD4	PLD1	FAM217B		EBF2			TTC14	SEC23B		LEF1	FUBP1	MAB21L1	RND3	HEYL	HEPHL1	ANKRD13C
HIGD1A	DDR2	KLHL14	TET1		CDK13			GLRB	LMO7		ANKRD31	TMEM56	KIRREL1	RABGAP1L	ASCC2	UBP1	DACH1
EIF1AX	GRPR	PPM1L	PPP2CB		RPS6KA5			RNF146	PPM1B		PNISR	CAMTA1	SP3	PPP4R2	ETNK1	ERCC4	CREB1
FNDC3A	SHPRH	KPNA5	BACH2		RNF170			B4GALT6	GRIA2		CCNA2	LILRB3	SLC38A11	BACH2	FAM89B	CXXC4	PCSK1
FBXO33	SLC7A1	CDNF	DMXL1		NBEA			MLLT3	FGF14		COL4A1	DUOX2	MOB1B	VGLL3	YIPF6	C5orf24	HSPA12A
IMPACT	MICU3	TBC1D7-LOC100130357	PPP2CA		CNOT1			KDM7A	SAMD12		DCUN1D4	LCT	ARMC10	QKI	IKZF3	EML4	PPP3R1
SLC25A22	MAP3K12	TMPRSS11A	KDM2B		PHOX2B			TBX2	THSD7A		ITGAV	R3HDM1	RNF38	PCBP2	MMP15	CLVS2	BACH2
UST	SMARCD1	TMEM248	MACROD2		ANGPT1			FNDC3B	TNFSF11		NCOA2	MFN1	SRSF2	FAM126B	HTR6	PTPN12	KCNQ5
HSP90B1	TBR1	EPOR	NUFIP2		FBXW7			TMED5	VAPB		USP34	WDSUB1	GRHL3	MTRR	ZSWIM6	ABCC12	NADK2
GNPDA2	CYP20A1	CPSF6	MFSD6		C9orf72			NRK	EFCAB13		PPM1D	WDR43	WNT3	SOX17	ACTR3	HLA-DQA1	NAALADL2
MON2	TBC1D22B	ERCC6	ABAT		AP2A2			EDNRA	CHODL		RYBP	NFAT5	MAP3K12	RTL3	DPYSL3	SPSB4	PSIP1
WDR48	BRPF1	PIK3C2A	KIAA0355		PID1			MPLKIP	APP		HOOK3	WDR7	FAM160A1	ZBED9	YWHAG	NUTF2	BMP2K
TMEM178A	ZNF213	RNF103	ABRAXAS2		DMTF1			ITPRIPL2	UBE2Q1		NDC1	LYZ	USP29	ASAP1	ATPAF2	IQCJ-SCHIP1	LRRN1
EDN1	C19orf54	MS4A2	PDCD4		MMP16			PMP2	GCLM		COL11A1	ERLIN2	DGKH	PCDH9	USP38	NAP1L2	EPS8
MFSD14A	SESN2	PROP1	CEP97		SH3PXD2A			ANXA10	BRINP1		KLF3	UCP3	MPP6	DLX3	SMG1	DNAJC25-GNG10	METAP1
API5	KIF11	FNDC3B	ABCB10		EPHA7			SPHKAP	ROCK2		IKZF2	ZFP82	CLEC6A	CLDN11	WBP2NL	PPP1R12A	CDH8
ZFP36L2	STMN2	ZCRB1	MAP7D2		CPNE8			DNAJB9	PCYOX1		ICK	UTP14C	GLRA3	TMPO	ONECUT2	PPFIA2	SNX18
MATR3	HECW2	HMGA2-AS1	FLRT3		ZC3H7A			PLEKHA5	FAM13C		PNRC1	MRPS36	ZFY	ZNF337	YTHDC1	GNG10	TNPO1
HELZ2	SEMA4D	HIPK2	MAPK4		C20orf194			HOXD13	RBM27		CNOT2	HOXC5	GAD1	KLF11	MGST3	IKZF5	GRIK2
TMSB4X	FAM102A	DPH2	SLITRK1		STXBP5			SNX30	BTBD3		DPP6	AP1AR	COBLL1	TXNRD1	PANK3	NNT	RAB30
C2orf69	PKM	MAP4K3	SACS		BICC1			KLF9	TRPS1		ACVR2B	JAKMIP2	SLK	S100A2	WDR35	TLR6	SLC7A11
ATP6V1A	SLC4A8	ITGA9	TRAM1		TGFBR2			NTRK2	WDR44		HIVEP2	SLC25A46	DIO2	AFDN	SLC35E2B	CNOT6	FASTKD1
CTTNBP2NL	GALNT1	MMP24	KIF13A		SPRYD7			CDC73	PHF14		ZFHX3	CREM	ROCK2	NRAS	VAT1	DNAJC6	CCDC117
RARB	ARFGEF1	NCAPG	MAPK8IP1		ZFP91			TMPRSS12	RBM5		WAPL	HOXA13	GPR180	TLDC2	APPBP2	DENND1B	HS3ST3A1
HSPD1	PTBP3		CACNB4		ABRAXAS2			MPHOSPH6	COA1		NPY1R	PRSS23	SLC24A2	FCHSD2	NSD2	CGGBP1	BIRC6
POGK	PRR11		CTNNA2		ACSM5			MSR1	ZNF90		VPS29	TMEM47	ARID5B	CALM2	RAPGEFL1	HNMT	MIA2
SRSF9	RBMS2		GOLPH3		NOP10			CRY2	WDR36		PARD6B	ARMC10	SDHD	SEMA4D	MDM4	SEPT9	PDE5A
FAM155A	SLC25A34		RAB8B		INPP4A			DNAH14	SMURF1		ZNF521	CSRNP3	PTPRB	SLC25A3	GPR176	TTI1	CADM2
MYOCD	CLIC4		SESN1		PRDM2			ENAH	ZNF506		PTP4A1	CAPRIN1	TRIM23	FAM84B	OSBPL10	SMURF2	SIRT1
SRI	LAMC1		NUDT4		ARHGEF33			YIPF5	NPAS3		SLAIN2	SNX13	ACVR1C	RASA1	ZNF609	RAB27A	CDH2
MXD1	ABHD11		REV1		SKI			BAHD1	CASP8AP2		NEUROG2	TMCC3	TENT4A	RAB26	QKI	AK5	ZFAND4
IFT52	ADAM10		ARHGAP21		COX5A			GCFC2	GOLIM4		LRRC4	CPED1	TPTE2	CASD1	SHISA6	LSM8	SLC16A6
TRA2B	TUBA1C		RFX3		TMEM178B			RALY	CENPJ		EFCAB14	MCOLN2	ANKRD29	RAD51B	KANSL3	ELF1	AQP4
CAVIN2	ZSCAN30		PDCD6		YPEL4			TMEM106B	TMEM183A		GDAP2	DZIP1	PRH1-TAS2R14	ATG2B	BCAP29	RAPGEF5	FAM160A2
HS3ST3B1	TRPS1		GPAM		EPHB2			RRM2B	TM9SF3		FRMD4B	PDE12	ELMOD2	DCAF10	IBA57	SPATA16	EREG
DDX5	TFB1M		PLEKHA5		ADORA2A			NDNF	ANKIB1		NLGN1	GPR176	RUFY3	DDX60L	TMEM120B	BCL2L15	STRBP
FRS2			ZFPM2		TRIM44			AVPR1A	PRR13		SPOCK3	ROPN1B	BTG3	ZIC2	CRIPT	DLGAP1	PLA2G4A
STAG2			FCHO2		M6PR			DIXDC1	PCDH7		RNF144A	ATG7	PCNX1	CAPZA1	TFRC	H2AFB3	SEL1L
CLOCK			OTUD4		CCND2			RDX	IKZF2		ARIH1	SNTN	NRDE2	LDLRAD4	CEP85	ZBTB10	RPE65
STC2			OSBPL8		GLIS3			SENP5	DDX59		CEP128	FAM220A	DCTN6	EIF2S1	RGN	USP31	BRD1
PLXNA4			RHPN2		CAMK1			UGT3A1	FNIP1		USP12	OPA1	CADM2	BTF3L4	PARP8	APLN	GPBP1
CLTC			SLC35A1		HAS2			ACSL6	ASCC3		ARAP2	ALG10B	ZNF518B	SEMA6D	IGF2BP2	SCGB2B2	GABRA1
CNN3			MAP3K13		SMIM13			PLXNA1	DENND1B		WNT5A	GABRR2	CNOT7	YTHDF1	TMBIM6	ALK	NMT2
KTN1			ARFGAP2		TPPP			EXOSC3	VSNL1		PNKD	PRPF40A	ZFP36L2	HOOK3	H2AFB2	H2AFB2
SRGAP2			AJAP1		DPF1				CKS2		INPP4B	CPEB4	PHTF2	LRP4	ARPC5	ARPC5
SEC22B			NPAS3		VAPB				ZNF608		SPATA13	CBFB	NRBP2	C16orf70	PRR14	PRR14
ATF2			TRIM27		WDR41				MITF		ANKRA2	SPRED1	CHEK1	DFFA	SYNCRIP	SYNCRIP
SLC25A30			EPHA7		ONECUT2				AZIN1		SLC6A15	GLRB	TWIST2	PLEKHA1	H2AFB1	H2AFB1
HMBOX1			GCLM		RTKN2				CDKN1B		SGCB	ASB11	PIGA	LRP8	GULP1	GULP1
SLC39A9			TAB3		TTYH1				GJB2		VLDLR	B3GLCT	PAPOLA	DHCR24	DCAF7	DCAF7
PCDHB13			RALA		RELL1				DNAJC6		CDH9	CPNE8	ELK4	MRGPRF	RB1CC1	RB1CC1
KCTD10			PHLDB2		EZR				EIF4G2		TSTD2	PARD6G	MSL2	ABR	ROBO2	ROBO2
MPP5			ARPP19		LIG3				SYNJ2			RPS24	PRCC	MTMR11	SHISA2	SHISA2
HP1BP3			NR3C1		DCUN1D3				EIF1AX			ZBTB34	CFAP97	DAG1	IL5RA	IL5RA
NRP1			SH3D19		FRAS1				UBA2			SLC35C2	DCAF5	HMGA2	XRN1	XRN1
GLCE			KLRD1		SH3TC2				AFTPH			PPP1R2	SMC1B	RNF182	APPL1	APPL1
HIVEP3			SPRY3		SPOP				TMEM25			MSI2	ARPIN	EEF2K	ARFGAP3	ARFGAP3
PIK3C2A			RAB21		INO80D				INTS7			TBX5	RSU1	TTYH3	CYSTM1	CYSTM1
PLPPR4			KCNJ14		MTMR6				TMEM168			ABHD10	PACRGL	DPP8	ZRANB3	ZRANB3
WWC1			AKAP12		HYAL4				COMMD8			TMTC1	PCDHB5	ZNF831	AMOTL1	AMOTL1
MEX3C			TCF12		TAOK1				ING3			SPDYE3	RAD50	SFRP5	TOR1AIP1	TOR1AIP1
NFATC2			BNC2		UEVLD				TMEM183B			SRSF11	PRDM11	PEX12	AAK1	AAK1
PTPRG			HTR2A		PHF13				PRDM11			PRKAA1	ZNF706	CTDNEP1	PCLO	PCLO
SMARCC1			KCNMB1		BMPR1A				EYS			GDF9	RFX7	EFNA1	SLC44A5	SLC44A5
EBPL			ATP10B		EVA1C				ADIPOR1			LNX2	VAMP7	AFG3L2	COMMD3-BMI1	COMMD3-BMI1
MECOM			DUSP10		INTS2				SLC4A7			DNAL1	ARPP19	PSD2	ZC3H7A	ZC3H7A
LASP1			TMED7		DNM2				SNTG1			GSK3B	RALGAPB	UBE2I	TMEM19	TMEM19
PABPC1L2B			KIF2A		IPO8				ALG10B			CEP152	TRPC3	SSH2	KRTAP9-3	KRTAP9-3
PPIB			B3GNT2		WDR76				RAPH1			MOXD1	PLS3	PCNX1	NAMPT	NAMPT
RNF145			PPP2R2A		BIRC2				ITPR3			LNPK	SLC10A7	SOX5	OGN	OGN
RABGAP1L			PTDSS1		SF3B1				KCNB1			NPPC	MEIS2	FTO	ARF6	ARF6
THAP12			CHD2		TOX3				TRIM22			ZNF492	MRO	TDRP	PCDH19	PCDH19
HNRNPU			RHOBTB1		TMEM64				GABRG1			SLC9A7	ADGRL4	PTMS	PRKACB	PRKACB
PBX1			CCDC121		C2orf76				PSAT1			GIGYF2	ZNF805	CDX1	CBLL1	CBLL1
SEC61A1			ATRN		MAP1LC3B				POU4F2			ZBTB41	SPOCK3	GABRB3	FKRP	FKRP
TIMP3			LCK		SSRP1				SLC7A13			LRRC7	XRN1	ABHD2	LARP1B	LARP1B
RTN4IP1			PHF6		CHD5				EPHA5			ZNF585A	SIRT3	SLC23A2	PDCL3	PDCL3
METTL21A			CACNA1E		2019-09-11				GJA1			SPDYE1	FRMPD2	ZCCHC14	PUS7L	PUS7L
SERP1			DDHD1		C2CD2				PTPN2			ST8SIA4	TRMO	RICTOR	CERS6	CERS6
LRCH1			CLCN3		FAM160A2				ZNF326			DLG3	TTPA	SLC26A9	TMTC3	TMTC3
SAMSN1			EMSY		GDNF				KLF11			SMARCA1	RDX	PSMA5	SLC26A3	SLC26A3
ARF3			NARS2		CCNT2				NRK			MAGEB18	SREK1IP1	CRIP3	ZSCAN23	ZSCAN23
NFAT5			RNF138		EIF2AK3				MAPKAPK5			SPDYE6	RANBP17	MPZ	DNAJA2	DNAJA2
RIT2			AGPAT5		THSD4				FMR1			COL4A3	FAM8A1	PAPPA	CAPS2	CAPS2
CREB5			TMEM70		SCML2				PDCD6IP			SLC7A11	SNAP25	MMP14	MTUS1	MTUS1
ASXL3			TCF7L2		PDCD6				ELK3			SMAD6	PPP1CC	GATD1	DCLK1	DCLK1
GCH1			FUT2		RREB1				VSTM2A			EXOC6	CACNB4	FKBP4	PCDH10	PCDH10
GCLC			NCAM2		PLXNA2				TAF1A			LPCAT4	BCLAF3		ANKRD22	ANKRD22
CLCN3			MRC2		AFAP1				SPTLC2			SCEL	CLCN3		EIF5	EIF5
S100A7A			CFL2		TENT5A				LRRC42			CDK19	TBC1D4		KLF11	KLF11
MAB21L1			NTRK2		IKZF2				NDST3			ZNF548	FAM122A		SLC4A7	SLC4A7
BTAF1			BNIP3L		SOX4				SIM1			CBX3	JARID2		BCORL1	BCORL1
CREBL2			XPOT		IST1				SYNE2			C9orf72	SLC4A7		WIPF1	WIPF1
MGAT4A			TMEM59		DHH				SLC9B2			PTK2	CALCRL		SENP3	SENP3
RGS7			PEX19		SPRY3				NUP43			PLPP3	FAM9A		ZNF233	ZNF233
CCSAP			EPHA4		TFAP2A				FBXO3			RERE	COL19A1		A1CF	A1CF
IP6K2			SCYL3		SHF				PGR			STAG1	C17orf102		NBEA	NBEA
WBP1L			PRKACB		AQP11				NEK4			CCNDBP1	PAPPA		CLTA	CLTA
ETS1			ARHGEF18		TOMM70				HTR2C			ZFX	TTBK2		KRTAP9-2	KRTAP9-2
ADPGK			MTMR6		FARP1				MSI2			ARMC8	PCYT1A		TNRC18	TNRC18
TFE3			PLPPR2		VN1R1				IL12B			DGKE	BMF		ATRX	ATRX
ZBTB41			SMCO4		PCYT1B				FAM221A			LCOR	ETS1		MORF4L2	MORF4L2
TSPAN4			CCL18		PPIC				PTH2R			SVIL	DUOX2		TCERG1L	TCERG1L
CCDC32			NRG1		CRKL				PBLD			KDELC2	MSI2		PRSS27	PRSS27
TNPO2			ENAH		JARID2				PTPN9			PPP3CB	MGAT4A		ZFX	ZFX
SYT1			SEL1L		JAK2				TBC1D19			MKLN1	CLOCK		ZDHHC20	ZDHHC20
ZFP36L1			ZNF750		RUNX2				ELF1			EAF1	AR		GDAP2	GDAP2
NCL			IRS1		ARCN1				PDCD4			FCHO2	RORA		AGO3	AGO3
SLC25A53			ARHGEF37		PIK3CB				CHIC1			TNFSF11	FAM9C		NADK2	NADK2
INSM1			LRP6		ELAVL3				C2orf69			ATN1	SRSF10		IL33	IL33
HACE1			BAZ1B		TMEM87A				ZDHHC21			BMPR2	NAP1L1		PTPN14	PTPN14
MTX1			GPCPD1		NAA15				WDR45B			OSBPL3	ILF2		KRTAP9-8	KRTAP9-8
PHIP			NFYC		RASA3				FERMT2			SLC34A2	SRR		GALNT2	GALNT2
VAMP4			DAGLA		ACADL				CCDC141			ZNF644	DCAF17		TMX3	TMX3
THRB			USF3		KHDRBS1				FNDC3B			ZCCHC10	GPATCH2		CUL4A	CUL4A
YWHAZ			NEFL		SLC12A6				ADD3			C5orf51	SLC25A36		NAB1	NAB1
MEOX2			CALCB		SOS1				ZNF521			PCSK5	NT5C1B		GRAMD1C	GRAMD1C
ZNF547			DCX		ESCO2				ST7L			FAM19A2	CDKL5		ELP1	ELP1
ADGRA3			ZNF770		SGIP1				IMP3			KLHL9	TCP11L1		SLC35F5	SLC35F5
MAX			MINAR1		SLC24A2				CDC14A			RAPGEF2	UBE2B		SLC39A6	SLC39A6
UBE4A			SPATS2		TMEM213				ACTR3			LIN7A	ARGLU1		SLC22A17	SLC22A17
ANXA2			GYPA		PTP4A1				SEZ6			RIDA	SUZ12		GLI3	GLI3
SLC29A3			IMPAD1		GET4				SLC30A7			TNPO1	SMUG1		SLC30A4	SLC30A4
ARCN1			ACER2		PLXDC2				GCA			ERO1A	NMU		MB21D2	MB21D2
STMN2			DYNC1I1		HNRNPA2B1				STK39			RFX3	HNRNPA1L2		ATAD1	ATAD1
FAM126A			GTF2H1		ZBTB7C				DNAJB6			RAB30	EDEM3		SZRD1	SZRD1
BSCL2			CDK5R1		MAPK9				PDZRN4			SMPX	SNRNP70		CMPK2	CMPK2
KANK4			NRIP2		TMEM237				UBASH3B			KLF10	RIPK4		REPS2	REPS2
TRIM2			ANKMY2		ADCY6				NPL			SPDYE5	ZNF721		NPHS2	NPHS2
JOSD1			ROBO2		BIRC6				CHMP5			CGNL1	CREBZF		HOXA10	HOXA10
PTPN1			ING3		PPARGC1A				KCNQ3			ETV6			MBD5	MBD5
PEAK1			BBOF1		OPRM1				KCNMB2			ATP6V1H			ANKRD50	ANKRD50
PDE7A			RORA		SPCS3				TRA2B			FAM104A			ALG8	ALG8
DRD1			RIMBP2		IGFBP5				ZDHHC23			SEC23A			TAOK3	TAOK3
MIPOL1			DIP2A		RHOT1				SDHC			MED12			DCBLD2	DCBLD2
FOSB			SCN3A		ATF2				PNMA2			MICU3			TMC1	TMC1
KMT2E			HCN1		PRKRA				LCA5			IL12A			CSRNP3	CSRNP3
NEXMIF			PAM		MLLT3				SP8			GFPT1			PI15	PI15
ZNF24			TOMM70		LRP2				C5orf24			ABHD18			NFIB	NFIB
IGF1			C16orf72		TMEM263				SGCE			NAMPT			ARHGAP11A	ARHGAP11A
FAM72B			PSMA5		ZNF423				KCNJ13			CPSF6			SHOC2	SHOC2
MPP7			SMPD3		CCDC144A				GAN			ERBIN			LMO1	LMO1
PHF6			SERP1		MAPRE2				RC3H2			CFAP20			CFTR	CFTR
OSBPL7			ITGB8		TRMT11				WWP1			LHX8			SHTN1	SHTN1
NDRG3			SLC1A2		ZNF521				EMSY			DISC1			AGPS	AGPS
FAM72D			ZBTB34		BEND6				ATF1			TEC			TACC1	TACC1
SEMA6D			SAMD4A		HAPLN1				RCN2			GLIS3			PHF8	PHF8
DLG1			STK38L		EFNB3				PTPRK			SGPP1			RAP1B	RAP1B
GPR158			ERBIN		AP3M1				LPAR1			CNTN4			PDLIM4	PDLIM4
NOL4L			ABI2		ST7				RAB23			MATN3			CWC15	CWC15
RAB5A			LHFPL2		PRAMEF18				RBBP6			KDM6A			EML6	EML6
SAMD8			KBTBD6		NOVA1				C3orf80			NCAM2			HEPACAM2	HEPACAM2
AZIN1			PLCB4		EPHA5				MYSM1			TMEM236			SLC7A11	SLC7A11
HMGN1			FKBP1A		RAB40B				MTMR2			ITPKB			RPS6KA3	RPS6KA3
FAM72C			REPS2		AK4				USO1			C21orf91			ANKS1B	ANKS1B
FAM72A			PPP2R5C		ARL8B				CDC27			CLCA2			CLPTM1L	CLPTM1L
ADAM12			ZMYM2		ZNF282				MPP6			GPATCH2L			ATP8A2	ATP8A2
CDKL5			GPR34		FAM168B				IFRD1			UTRN			SCAF11	SCAF11
NINJ1			ZFYVE26		SAE1				HNMT			KLF6			DSG2	DSG2
MINDY2			ZDHHC6		ZFHX3				GPATCH2L			IPO7			TEAD1	TEAD1
FBXL14			MBNL1		YAE1				KIF1B			CHML			VASH2	VASH2
CITED2			PLEKHA3		FAN1				ATP1B1			EYS			PIK3R4	PIK3R4
NETO2			SOBP		UBA6				MSL3			C11orf87			SNX4	SNX4
WNK3			TMSB4X		BTBD1				MAB21L1			FBXO34			ZBTB41	ZBTB41
SLC7A2			ATP13A3		NAPG				ARHGAP42			TIAM1			ZFHX4	ZFHX4
YWHAQ			AZIN1		HOXC8				EREG			MN1			SAP18	SAP18
ZMAT3			KCND2		GNRHR							MED13			GPNMB	GPNMB
ASH2L			ANKRD13C		KLHL29							MOSMO			TBC1D4	TBC1D4
THBS1			ALAD		BCL9							FGF12			SLC6A15	SLC6A15
PRKCE			DNALI1		CELSR3							MCFD2			G3BP1	G3BP1
CHSY1			REXO5		GPC3							KDM7A			CREM	CREM
ZNF800			CPM		PTPRJ							FZD3			TLR8	TLR8
MEA1			GSE1		C16orf72							ADM			PITPNB	PITPNB
TBC1D15			AMD1		TFEC							ATF1			FBXW11	FBXW11
ARHGAP20			RALGDS		ELAVL2							VEPH1			WWC3	WWC3
ZBTB6			RSBN1		UBA2							ATAD2			DCP1B	DCP1B
SMARCB1			CDH9		SCN2A							VGLL3			RAD23B	RAD23B
TOX3			FNDC3B		FUT9							TTYH3			PHOX2B	PHOX2B
USP33			SEP7		SASS6							AHCTF1			JUND	JUND
MBLAC2			XKR6		TMEM87B							TRUB1			USP15	USP15
KMT5B			KLHL28		PDHX							IWS1			SEMA3A	SEMA3A
CCL2			RHOB		NRBF2							MFAP5			TACC2	TACC2
SATB1			PKP4		PRTG							UFM1			PKIA	PKIA
SLC38A3			SLITRK3		MCOLN1							RFK			PGR	PGR
WDR1			ZEB1		DYRK1A							HIVEP1			KDM4C	KDM4C
HIPK3			AMMECR1L		ADCY1							KDM4C			DPYD	DPYD
E2F5					AKAP1							ARHGAP29			ZNF568	ZNF568
ZEB2					HLTF							PIK3IP1			HDAC9	HDAC9
MAP4K2					PERP							ZNF273			MACC1	MACC1
PREX1					DUSP14							CSNK1G3			LCLAT1	LCLAT1
AKAP11					ESYT2							MYH9			GK	GK
TBCK					SLC25A24							LPCAT2			RPRD1A	RPRD1A
BACH2					JPH3							EXOC5			UFL1	UFL1
NCOA1					ZKSCAN2							RAD23B			NPR3	NPR3
SLC35G1					TMEM108							HTATIP2			DHX33	DHX33
SOWAHC					RUBCN							SLC38A4			NDUFA5	NDUFA5
CAP1					HNRNPUL1							AVPR1A			CUL3	CUL3
CPEB1					RPL7L1							PPFIBP1			SCN1A	SCN1A
INMT					GAN							EPB41L4B			PDE12	PDE12
SNAI2					SEMG2							FMR1			JAKMIP2	JAKMIP2
ZNF280D					ANKRD13C							SETD3			API5	API5
FAIM					FAM3B							NR3C1			TSHZ2	TSHZ2
ACTB					YPEL2							LMTK2			VCPIP1	VCPIP1
BPNT1					IGF2R							PDZD2			CH25H	CH25H
CERS2					HGF							MGP			FAM136A	FAM136A
NBEA					LATS1							TDRD15			NAV3	NAV3
MAL2					UBP1							GRIA2			GOLGA6L10	GOLGA6L10
CAPRIN1					ATP8B1							UBR3			CDH6	CDH6
AP1S1					ZBTB20							TMEM170B			FAM114A1	FAM114A1
BHLHE22					CLIP4							BMPR1A			TBL1X	TBL1X
NET1					ISM1							PREX2			USO1	USO1
RNF138					NFATC3							MMS22L			RORA	RORA
GRK6					C17orf64							TMEFF2			VGLL3	VGLL3
AJUBA					KCNA3							LIN9			TNPO3	TNPO3
SLC25A36					CHP1							ATG16L1			CNTN3	CNTN3
SLC25A25					HCAR2							RAPGEF6			ZKSCAN2	ZKSCAN2
SOX9					PTPRR							CPEB3			KDM5B	KDM5B
MYLK					PCGF3							OTX2			FGF14	FGF14
RFWD3					EEF1E1							FBXL17			CNR1	CNR1
GIT1					LARP4B							LSAMP			ENY2	ENY2
TBX3					THPO							ATAD5			COBL	COBL
ELF1					ALCAM							TPR			POM121C	POM121C
TTC7B					COG5							SCAMP5			PCSK1	PCSK1
ARF4					MCCD1							MANEA			PTPRQ	PTPRQ
FUBP1					MYH15							ADCYAP1			ZNF207	ZNF207
ACER2					P2RX1							ZER1			WDR37	WDR37
PFDN1					ZNF629							SNX3			GOSR2	GOSR2
FNDC3B					NTRK2							KIAA0408			SPPL3	SPPL3
PDK3					PDE1C							HACE1			FZD6	FZD6
WDR61					RPS6KC1							STXBP5			THRAP3	THRAP3
RICTOR					STOX2							GUCA1B			KLRC4	KLRC4
TBX18					RPS6KA3							DNAL4			POM121	POM121
FAM91A1					ZNF792							RNF6			SERPINE1	SERPINE1
BCL11A					VGLL3							CFAP97			POF1B	POF1B
UBE2H					FRY							TMED4			GPATCH2L	GPATCH2L
DDX55					SNAP47							PRG4			FSTL5	FSTL5
PIRT					FZD4							CNOT6L			CDKL2	CDKL2
KAT6B					GSTM3							PGM2L1			SCD5	SCD5
PICALM					RERE							ZNF274			ZBTB8A	ZBTB8A
STARD7					STON2							DUSP2			WDR1	WDR1
SEC63					MEIS2							MANBA			UTY	UTY
SLC37A3					PEX19							PRPF18			PDS5A	PDS5A
SCAF11					PHEX							FGF2			IGF1R	IGF1R
LAMP2					ASPH							RPS6KA3			BMP2K	BMP2K
WIPF2					ENDOU							SLC35G2			IL17RD	IL17RD
MET					DRAP1							LETM2			ZXDB	ZXDB
ARPC3					ZNF699							MAFG			SMAD1	SMAD1
SPRN					CCNY							USP15			EXD2	EXD2
DGKH					CHN2							PSIP1			MTMR9	MTMR9
ZBTB4					SZRD1							CCDC82			ATP2C1	ATP2C1
GPR6					BRWD1							CXCL5			LRRC19	LRRC19
SP2					KMT5A							TMEM161B			TBL1Y	TBL1Y
PPP4R2					SLITRK4							RAB38			BRIP1	BRIP1
ZNF326					ASXL3							WNT5B			CAST	CAST
RNF165					CDH4							GLS			AKAP7	AKAP7
MCTP1					ACBD7							IRAK1BP1			CKS1B	CKS1B
SEC23B					LRIT3							TAT			PELI1	PELI1
INTS6					KHDRBS3							OCLN			CADPS	CADPS
CCDC146					CELF2							CHD1			TCEA1	TCEA1
SLC8A2					GPATCH2L							NAA15			NAALADL2	NAALADL2
TMEM135					PIP4K2B							CXCR4			ECT2	ECT2
FLI1					CDK14							HMGB1			TDP1	TDP1
MMRN1					DPP4							HTR2A			PPP2R2B	PPP2R2B
NAB1					SEC61A2							RUFY2			INSC	INSC
SLC35B3					ANO6							ARHGAP5			ELF2	ELF2
KLF4					HCAR3							PRRX1			ARHGAP20	ARHGAP20
NUP50					TARDBP							DPYSL2			PCP4	PCP4
MRO					FOSB							KCNMB2			NR2C1	NR2C1
RAD54B					TMEM156							GOLPH3			NR4A3	NR4A3
GOLPH3					LPP							CNTLN			SRSF10	SRSF10
GIPC2					NKAPD1							MCM10			ZNRF2	ZNRF2
FUT3					RGL1							BBX			CDK6	CDK6
ZNF250					ANGPTL1							MYF5			PRDM4	PRDM4
SFRP1					CCDC120							OSBP2			MYO6	MYO6
SLC8A1					RABGAP1L							KLHL5			HIVEP2	HIVEP2
SH3TC2					UGDH							NDNF			SLC38A9	SLC38A9
MSANTD2					PRDM1							FKBP5			GCC2	GCC2
RNF38					RASL10A							CYP19A1			CAMK2D	CAMK2D
COL19A1					GMEB1							TMTC3			ELOVL3	ELOVL3
AP1B1					CAPRIN1							RASSF6			PRDM6	PRDM6
SUSD1					ZFHX4							MINAR1			MINDY2	MINDY2
RIMS4					TFAP2B							SPDYA			MEGF9	MEGF9
CWC15					GPBP1L1							GABPA			KIAA0930	KIAA0930
GPR85					LSM5							DOCK9			GADL1	GADL1
EML3					PRAMEF12							RAB21			FOXO3	FOXO3
RBM27					ADRA1A							REST			DNAJC5B	DNAJC5B
SLC6A11					ACAT1							UGGT2			FBXL20	FBXL20
DCP2					FAM155B							CCBE1			HIVEP1	HIVEP1
NEDD9					FTSJ3							RTN4			ADCY7	ADCY7
ANP32E					ZDHHC14							LIN54			CHD9	CHD9
KCNMB2					FGD5										PLEKHA8	PLEKHA8
PCARE					TGFBRAP1										SLC25A47	SLC25A47
PRKACB					SLC25A35										F2R	F2R
FAM84A					AMOT										MSANTD2	MSANTD2
CCDC170					ZNF605										MYLIP	MYLIP
DACH1					DYNC2H1										GIN1	GIN1
BCL7A					APH1B										KIAA1958	KIAA1958
TPM4					C17orf58										ZNF543	ZNF543
LIPI					ZCCHC10										EVI2B	EVI2B
RFLNB					PKHD1L1										TSPAN13	TSPAN13
ASRGL1					PTPRT										ABHD18	ABHD18
CREM					AFF1										CS	CS
KCNJ2					SLC43A1										LRAT	LRAT
JARID2					TSC1										SEC11A	SEC11A
EPHB1					CD200										PLOD2	PLOD2
NT5C1B-RDH14					RAB14										RRAGD	RRAGD
TNS3					ENTHD1										PLSCR4	PLSCR4
PPP4R3B					ARX										MYOF	MYOF
SRSF1					C10orf113										MTX3	MTX3
ATG13					ARHGAP26										ZBTB20	ZBTB20
TAF1B					NR3C2										GPC6	GPC6
FBXW7					MON2										PRRC2B	PRRC2B
FN1					MAGI1										GPSM2	GPSM2
LCOR					HMCN2										AVL9	AVL9
STK39					DCUN1D1										CXCL5	CXCL5
ADCY1					PALM2										UNC5C	UNC5C
PTPN14					SSR3										RBM39	RBM39
PARP11					LRRC59										NEDD4	NEDD4
IPO8					ZEB1										LRRFIP2	LRRFIP2
GMFB					MBNL1										IL1R1	IL1R1
UHMK1					RXFP1										SH3RF3	SH3RF3
ANXA4					TP53INP1										NHLH2	NHLH2
PRDM10					WDFY2										LRFN5	LRFN5
					MMGT1										ZNF639	ZNF639
					CREB1										SET	SET
					SLC38A7										PRKAB2	PRKAB2
					FNIP1										HDX	HDX
					AEBP2										SMARCE1	SMARCE1
					AGPAT4										SOAT1	SOAT1
					COX10										SUV39H2	SUV39H2
					TANC2										CNBP	CNBP
					TMEM181										CLEC4C	CLEC4C
					THRB										SMARCA5	SMARCA5
					LAMP1										PDIK1L	PDIK1L
					HS2ST1										KIAA1522	KIAA1522
					USP9Y										ABCC5	ABCC5
					JRKL										FGF7	FGF7

## Sheet: miR-1-3p
Pathway	Total	Expected	Hits	P.Value	FDR
Cocaine addiction	49	0.95	6	0.000338	0.0864
Bacterial invasion of epithelial cells	74	1.43	7	0.000543	0.0864
Transcriptional misregulation in cancer	186	3.61	11	0.000941	0.0934
cGMP-PKG signaling pathway	166	3.22	10	0.00139	0.0934
Longevity regulating pathway	89	1.73	7	0.00163	0.0934
Proteoglycans in cancer	201	3.9	11	0.00176	0.0934
Pathogenic Escherichia coli infection	55	1.07	5	0.00409	0.186
Dilated cardiomyopathy	91	1.76	6	0.00828	0.319
Hippo signaling pathway	154	2.99	8	0.00998	0.319
Amphetamine addiction	68	1.32	5	0.01	0.319
Thyroid hormone synthesis	74	1.43	5	0.0141	0.383
Gastric acid secretion	75	1.45	5	0.0149	0.383
Vibrio cholerae infection	50	0.969	4	0.0157	0.383
Adrenergic signaling in cardiomyocytes	145	2.81	7	0.0224	0.461
Axon guidance	181	3.51	8	0.0242	0.461
Hypertrophic cardiomyopathy (HCM)	85	1.65	5	0.0243	0.461
Insulin secretion	86	1.67	5	0.0254	0.461
HTLV-I infection	219	4.25	9	0.0263	0.461
Phagosome	152	2.95	7	0.0281	0.461
Oxytocin signaling pathway	153	2.97	7	0.029	0.461
Morphine addiction	91	1.76	5	0.0315	0.477
Oocyte meiosis	125	2.42	6	0.0343	0.494
Cellular senescence	160	3.1	7	0.0357	0.494
Aldosterone synthesis and secretion	98	1.9	5	0.0413	0.544
Vascular smooth muscle contraction	132	2.56	6	0.0429	0.544
Spliceosome	134	2.6	6	0.0456	0.544
Endocytosis	244	4.73	9	0.0473	0.544
Apelin signaling pathway	137	2.66	6	0.0499	0.544

## Sheet: miR-122-5p
Pathway	Total	Expected	Hits	P.Value	FDR
Epithelial cell signaling in Helicobacter pylori infection	68	0.308	3	0.00348	1
Pathogenic Escherichia coli infection	55	0.249	2	0.0254	1
Tight junction	170	0.769	3	0.0408	1
p53 signaling pathway	72	0.326	2	0.0417	1
MicroRNAs in cancer	299	1.35	4	0.0447	1
2-Oxocarboxylic acid metabolism	18	0.0814	1	0.0785	1
Leukocyte transendothelial migration	112	0.507	2	0.0908	1
Toxoplasmosis	113	0.511	2	0.0921	1
Carbon metabolism	116	0.525	2	0.0963	1
Citrate cycle (TCA cycle)	30	0.136	1	0.127	1

## Sheet: miR-134-5p
Pathway	Total	Expected	Hits	P.Value	FDR
Cell adhesion molecules (CAMs)	146	0.623	4	0.00325	0.542
PI3K-Akt signaling pathway	354	1.51	6	0.00341	0.542
Cytokine-cytokine receptor interaction	294	1.25	5	0.00758	0.804
Sphingolipid signaling pathway	119	0.508	3	0.0138	0.916
Phospholipase D signaling pathway	148	0.631	3	0.0246	0.916
Cellular senescence	160	0.682	3	0.0301	0.916
Mitophagy - animal	65	0.277	2	0.031	0.916
Jak-STAT signaling pathway	162	0.691	3	0.0311	0.916
Fc epsilon RI signaling pathway	68	0.29	2	0.0337	0.916
Prolactin signaling pathway	70	0.299	2	0.0356	0.916
Bile secretion	72	0.307	2	0.0375	0.916
Arrhythmogenic right ventricular cardiomyopathy (ARVC)	72	0.307	2	0.0375	0.916
Inositol phosphate metabolism	74	0.316	2	0.0394	0.916
Pancreatic cancer	75	0.32	2	0.0403	0.916
ECM-receptor interaction	82	0.35	2	0.0474	1

## Sheet: miR-183-5p
Pathway	Total	Expected	Hits	P.Value	FDR
Adrenergic signaling in cardiomyocytes	145	2.1	9	0.000237	0.0755
Dopaminergic synapse	131	1.9	8	0.000593	0.0943
MAPK signaling pathway	295	4.27	12	0.0011	0.116
Tight junction	170	2.46	8	0.00315	0.238
Arrhythmogenic right ventricular cardiomyopathy (ARVC)	72	1.04	5	0.00376	0.238
Gastric acid secretion	75	1.09	5	0.00449	0.238
Sphingolipid signaling pathway	119	1.72	6	0.00743	0.307
AMPK signaling pathway	120	1.74	6	0.00773	0.307
cGMP-PKG signaling pathway	166	2.4	7	0.0102	0.322
Regulation of actin cytoskeleton	214	3.1	8	0.0122	0.322
Glycerophospholipid metabolism	97	1.4	5	0.013	0.322
PI3K-Akt signaling pathway	354	5.12	11	0.0132	0.322
Aldosterone synthesis and secretion	98	1.42	5	0.0136	0.322
Phosphatidylinositol signaling system	99	1.43	5	0.0142	0.322
Axon guidance	181	2.62	7	0.0158	0.334
Inositol phosphate metabolism	74	1.07	4	0.0221	0.438
Hippo signaling pathway	154	2.23	6	0.024	0.448
Serotonergic synapse	115	1.66	5	0.0254	0.448
Cocaine addiction	49	0.709	3	0.0336	0.541
Oocyte meiosis	125	1.81	5	0.0346	0.541
Insulin secretion	86	1.24	4	0.0357	0.541
Longevity regulating pathway	89	1.29	4	0.0398	0.564
mRNA surveillance pathway	91	1.32	4	0.0426	0.564
Dilated cardiomyopathy	91	1.32	4	0.0426	0.564
Pathogenic Escherichia coli infection	55	0.796	3	0.045	0.572

## Sheet: miR-193a-5p
Pathway	Total	Expected	Hits	P.Value	FDR
Phospholipase D signaling pathway	148	0.325	3	0.00383	0.832
Vibrio cholerae infection	50	0.11	2	0.00523	0.832
Phosphatidylinositol signaling system	99	0.218	2	0.0195	1
NF-kappa B signaling pathway	100	0.22	2	0.0198	1
RNA polymerase	31	0.0681	1	0.066	1
Epstein-Barr virus infection	201	0.442	2	0.0707	1
VEGF signaling pathway	59	0.13	1	0.122	1
Glycerolipid metabolism	61	0.134	1	0.126	1
Cytosolic DNA-sensing pathway	63	0.138	1	0.13	1
Shigellosis	65	0.143	1	0.134	1

## Sheet: miR-204-5p
Pathway	Total	Expected	Hits	P.Value	FDR
Longevity regulating pathway	89	1.73	9	5.16e-05	0.0164
AMPK signaling pathway	120	2.33	9	0.00051	0.0576
Thyroid hormone synthesis	74	1.43	7	0.000543	0.0576
Estrogen signaling pathway	138	2.68	9	0.00139	0.111
Hedgehog signaling pathway	47	0.911	5	0.00204	0.112
Neurotrophin signaling pathway	119	2.31	8	0.00211	0.112
Lysosome	123	2.38	8	0.0026	0.113
Aldosterone synthesis and secretion	98	1.9	7	0.00284	0.113
Hepatitis B	163	3.16	9	0.00432	0.141
MAPK signaling pathway	295	5.72	13	0.00467	0.141
Insulin resistance	108	2.09	7	0.00488	0.141
TNF signaling pathway	110	2.13	7	0.00539	0.143
Cholinergic synapse	112	2.17	7	0.00594	0.144
Insulin secretion	86	1.67	6	0.00632	0.144
GnRH signaling pathway	93	1.8	6	0.00918	0.178
HTLV-I infection	219	4.25	10	0.00999	0.178
Amphetamine addiction	68	1.32	5	0.01	0.178
Vasopressin-regulated water reabsorption	44	0.853	4	0.0101	0.178
Prolactin signaling pathway	70	1.36	5	0.0113	0.179
Autophagy - animal	128	2.48	7	0.012	0.179
Phosphatidylinositol signaling system	99	1.92	6	0.0123	0.179
FoxO signaling pathway	132	2.56	7	0.0141	0.179
Inositol phosphate metabolism	74	1.43	5	0.0141	0.179
Cocaine addiction	49	0.95	4	0.0146	0.179
Glucagon signaling pathway	103	2	6	0.0147	0.179
Glycosphingolipid biosynthesis - lacto and neolacto series	27	0.523	3	0.0149	0.179
cGMP-PKG signaling pathway	166	3.22	8	0.0152	0.179
Signaling pathways regulating pluripotency of stem cells	139	2.69	7	0.0182	0.207
PI3K-Akt signaling pathway	354	6.86	13	0.0197	0.216
cAMP signaling pathway	212	4.11	9	0.0219	0.23
Adrenergic signaling in cardiomyocytes	145	2.81	7	0.0224	0.23
Axon guidance	181	3.51	8	0.0242	0.238
Phospholipase D signaling pathway	148	2.87	7	0.0247	0.238
Apoptosis - multiple species	33	0.64	3	0.0255	0.238
Transcriptional misregulation in cancer	186	3.61	8	0.0279	0.254
Hippo signaling pathway	154	2.99	7	0.0299	0.264
Longevity regulating pathway - multiple species	62	1.2	4	0.0318	0.273
Cellular senescence	160	3.1	7	0.0357	0.289
Mitophagy - animal	65	1.26	4	0.0369	0.289
Circadian entrainment	97	1.88	5	0.0398	0.289
Prostate cancer	97	1.88	5	0.0398	0.289
Endocrine resistance	98	1.9	5	0.0413	0.289
Proteoglycans in cancer	201	3.9	8	0.0414	0.289
Progesterone-mediated oocyte maturation	99	1.92	5	0.0429	0.289
Choline metabolism in cancer	99	1.92	5	0.0429	0.289
Inflammatory mediator regulation of TRP channels	100	1.94	5	0.0445	0.289
Adipocytokine signaling pathway	69	1.34	4	0.0445	0.289
Renin secretion	69	1.34	4	0.0445	0.289
Renal cell carcinoma	69	1.34	4	0.0445	0.289
Rap1 signaling pathway	206	3.99	8	0.0467	0.297
Ubiquitin mediated proteolysis	137	2.66	6	0.0499	0.305
Insulin signaling pathway	137	2.66	6	0.0499	0.305

## Sheet: miR-210-3p
Pathway	Total	Expected	Hits	P.Value	FDR
Huntington's disease	193	0.15	2	0.00869	1
Ras signaling pathway	232	0.18	2	0.0124	1
MAPK signaling pathway	295	0.229	2	0.0196	1
PI3K-Akt signaling pathway	354	0.275	2	0.0277	1
Cocaine addiction	49	0.038	1	0.0374	1
Th1 and Th2 cell differentiation	92	0.0713	1	0.0693	1
Neurotrophin signaling pathway	119	0.0923	1	0.0888	1
Oxidative phosphorylation	133	0.103	1	0.0988	1
Parkinson's disease	142	0.11	1	0.105	1
Retrograde endocannabinoid signaling	148	0.115	1	0.109	1

## Sheet: miR-215-5p
Pathway	Total	Expected	Hits	P.Value	FDR
Aldosterone synthesis and secretion	98	0.241	2	0.0236	1
Transcriptional misregulation in cancer	186	0.457	2	0.0752	1
Chemokine signaling pathway	190	0.467	2	0.0781	1
SNARE interactions in vesicular transport	34	0.0835	1	0.0804	1
Rap1 signaling pathway	206	0.506	2	0.0897	1
Vasopressin-regulated water reabsorption	44	0.108	1	0.103	1
Legionellosis	55	0.135	1	0.127	1
Lysine degradation	59	0.145	1	0.136	1
Cytokine-cytokine receptor interaction	294	0.722	2	0.161	1
Inositol phosphate metabolism	74	0.182	1	0.167	1

## Sheet: miR-216b-5p
Pathway	Total	Expected	Hits	P.Value	FDR
Circadian rhythm	31	0.14	2	0.00851	1
Leukocyte transendothelial migration	112	0.507	3	0.0138	1
Neomycin, kanamycin and gentamicin biosynthesis	5	0.0226	1	0.0224	1
Central carbon metabolism in cancer	65	0.294	2	0.0346	1
Glycolysis / Gluconeogenesis	68	0.308	2	0.0376	1
Taurine and hypotaurine metabolism	11	0.0498	1	0.0487	1
RNA degradation	79	0.357	2	0.0493	1
Neuroactive ligand-receptor interaction	338	1.53	4	0.0646	1
Glycosphingolipid biosynthesis - ganglio series	15	0.0679	1	0.0658	1
Regulation of actin cytoskeleton	214	0.968	3	0.0715	1

[truncated: 9 more sheets: miR-323a-3p, miR-379-5p, miR-381-3p, miR-382-3p, miR-410-3p, miR-421, miR-485-5p, miR-494-3p, miR 543]
